# Supplementary material for: Effect of Probiotic Supplementation on Gut Microbiota in Patients with Major Depressive Disorders: A Systematic Review
Source: Nutrients. 2023 Mar 10;15(6):1351. doi: 10.3390/nu15061351 (PMC10052013; doi:10.3390/nu15061351)
Supplement: Supplementary file 1 [file nutrients-15-01351-s001.zip]

Archive with 1 entries (1 files):
- nutrients-2270164-supplementary.pdf
